# Supplementary material for: Impact of hypoxia stress on the physiological responses of sea cucumber Apostichopus japonicus: respiration, digestion, immunity and oxidative damage
Source: PeerJ. 2018 Apr 27;6:e4651. doi: 10.7717/peerj.4651 (PMC5926553; doi:10.7717/peerj.4651)
Supplement: Supplemental Information 1 [file peerj-06-4651-s001.xlsx]

## Sheet: Sheet1
days under hypoxc environment	thickness of respiratory tree
12	0.005
12	0.005
12	0.003
12	0.006
12	0.001
12	0.007
12	0.003
12	0.005
12	0.002
3	0.021
3	0.02
3	0.021
3	0.012
3	0.01
3	0.009
3	0.019
3	0.012
3	0.035
