# Supplementary material for: Impact of hypoxia stress on the physiological responses of sea cucumber Apostichopus japonicus: respiration, digestion, immunity and oxidative damage
Source: PeerJ. 2018 Apr 27;6:e4651. doi: 10.7717/peerj.4651 (PMC5926553; doi:10.7717/peerj.4651)
Supplement: Supplemental Information 2 [file peerj-06-4651-s002.xlsx]

## Sheet: Sheet1
DO levels (mg/L)	SOD (U/ml)	MDA (nmol/ml)	GSH_PX (U/ml)	CAT (U/ml)	T_AOC (U/ml)	LDH (U/ml)	SDH (U/ml)	LZM (U/ml)	AKP (U/ml)	ACP (U/ml)	LPS (U/ml)	AMS (U/ml)	PEP (U/ml)	TRY (U/ml)	POD (U/ml)	PPO (U/ml)
2	192.68	2.9167	32.9032	1.4002	1.85	0.0120521	7	47.0588	0.068515	0.027168	0.0838468	0.0121212	2.9694	5.6389	5.25	6.4
2	68.0948	0.9722	18.3871	0.813	1.7267	0.0351792	5	35.2941	0.036061	0.017919	0.0279489	0.0007434	1.5721	6.7667	2.3333	8.8
2	119.549	1.9444	12.5806	0.9033	2.59	0.0224756	5	35.2941	0.043273	0.023699	0.0279489	0.0024404	1.7467	6.7667	1.8333	6.4
2	134	3.8889	26.129	0.9033	4.6867	0.0521173	6	23.5294	0.097364	0.042775	0.0279489	0.0044929	3.3188	11.2778	4.8333	5.6
2	121.739	2.5	31.9355	0.813	3.2067	0.0376221	6	47.0588	0.079333	0.03815	0.0922315	0.0041051	3.1441	10.15	2.4167	13.6
4	111.229	0.6944	31.9355	0.9033	2.4667	0.0135179	2	129.412	0.043273	0.027168	0.0866417	0.0006465	1.9214	12.4056	3.1667	7.2
4	122.177	0.8333	34.8387	0.6323	2.22	0.0188925	5	129.412	0.050485	0.02948	0.0614877	0.0005495	2.0961	10.15	1.1667	8
4	109.477	0.5556	27.0968	0.7227	1.48	0.0216612	5	164.706	0.046879	0.016763	0.0754622	0.0005333	2.7948	16.9167	1.3333	8
4	113.856	1.1111	25.1613	0.7678	2.4667	0.0125407	1	141.177	0.082939	0.028324	0.0670775	0.0007434	2.2707	18.0444	2	8
4	113.856	1.25	42.5806	0.6323	1.11	0.017101	5	188.235	0.068515	0.027168	0.0363336	0.0008242	2.4454	18.0444	3.6667	7.2
8	74.0065	0.5556	30	0.6775	1.9733	0.0205212	6	70.5882	0.054091	0.006936	0.0978213	0.0009535	1.3974	19.1722	0.8333	8
8	67.8758	0.5556	28.0645	0.8582	2.4667	0.019544	3	58.8235	0.057697	0.012717	0.106206	0.0006788	1.5721	18.0444	1.75	8
8	126.993	0.8333	30	0.4968	3.33	0.0320847	3	35.2941	0.061303	0.009827	0.0978213	0.0007758	1.9214	18.0444	2.5833	3.2
8	109.477	0.8333	33.871	0.542	2.3433	0.013355	5	58.8235	0.057697	0.015607	0.103411	0.0018586	2.6201	22.5556	1.6667	8
8	68.7516	0.5556	59.0323	0.5872	2.3433	0.0117264	4	35.2941	0.057697	0.021965	0.053103	0.0009051	1.5721	20.3	1.3333	4.8
