# Supplementary material for: Impact of hypoxia stress on the physiological responses of sea cucumber Apostichopus japonicus: respiration, digestion, immunity and oxidative damage
Source: PeerJ. 2018 Apr 27;6:e4651. doi: 10.7717/peerj.4651 (PMC5926553; doi:10.7717/peerj.4651)
Supplement: Supplemental Information 4 [file peerj-06-4651-s004.xlsx]

## Sheet: Sheet1
DO levels (mg/L)	OCR of high weight group	OCR of low weight group
8	24.9959	27.3374
8	25.359	10.8682
8	24.6377	7.93974
8	22.2176	14.1404
8	28.1779	42.8588
6	19.651	22.3856
6	19.903	10.3254
6	16.7197	16.1586
6	19.3166	6.91219
6	19.1134	39.6103
4	14.442	3.74398
4	11.4405	10.4788
4	15.0769	31.3894
4	13.6423	20.5456
4	13.8527	8.52326
2	6.72642	8.47826
2	7.00544	4.71884
2	6.8536	5.42839
2	5.52468	7.73346
2	6.49314	20.9831

## Sheet: Sheet2
high weigh (g)	low weight (g)
133.6	50.5
101.01	40.29
98.17	42.48
120.58	48.45
105.9	39.09
106.72	53.84
120.44	40.87
111.33	45.4
95.84	42.25
105.04	41.19
113.8	56.09
119.96	45.95
91	40.81
103.54	53.15
129.57	40.19
132.76	54.39
110.2	48.53
103.96	42.68
120.55	55.72
84.52	41.12
